# Supplementary material for: Assessing change in patient-reported quality of life after elective surgery: protocol for an observational comparison study
Source: F1000Res. 2016 May 24;5:976. [Version 1] doi: 10.12688/f1000research.8758.1 (PMC5017283; doi:10.12688/f1000research.8758.1)
Supplement: Supplementary file 2 [file f1000research-5-9425-s0001.tgz]

Archive with 1 entries (1 files):
- f6a77036-4660-415a-be15-24f049fe3611.rtf
